# Supplementary material for: DNA metabarcoding allows non-invasive identification of arthropod prey provisioned to nestling Rufous hummingbirds (Selasphorus rufus)
Source: PeerJ. 2019 Mar 5;7:e6596. doi: 10.7717/peerj.6596 (PMC6407503; doi:10.7717/peerj.6596)
Supplement: Data S1 [file peerj-07-6596-s001.txt]

Supplemental Data S1. Raw data (Family, Genus, Functional Group) of provisioned invertebrate prey taxa in 10 Selasphorus rufus nests from southern Vancouver Island, British Columbia, Canada.
Tab-delimited text file.
Year	Location	Nest ID	Sample	# of Fecal Pellets	Reads	Phylum	Class	Order	Family	Genus	Functional Group (adult)
2017	Chartrail	A	1	1	11	Arthropoda	Insecta	Diptera	Empididae	Rhamphomyia	Predator
2017	Chartrail	A	1	1	16	Arthropoda	Insecta	Diptera	Drosophilidae	Leucophenga	Fungivore
2017	Chartrail	A	1	1	690	Arthropoda	Insecta	Diptera	Drosophilidae	Leucophenga	Fungivore
2017	Chartrail	A	1	1	175	Arthropoda	Insecta	Diptera	Drosophilidae	Leucophenga	Fungivore
2017	Chartrail	A	1	1	10	Arthropoda	Insecta	Diptera	Mycetophilidae	Sciophila	Nectar/ pollen feeder
2017	Chartrail	A	1	1	26	Arthropoda	Insecta	Diptera	Agromyzidae	n/a	n/a
2017	Chartrail	A	1	1	53	Arthropoda	Insecta	Diptera	Hybotidae	Syndyas	Predator
2017	Chartrail	A	1	1	32	Arthropoda	Insecta	Diptera	Drosophilidae	n/a	n/a
2017	Chartrail	A	1	1	185	Arthropoda	Insecta	Diptera	Ephydridae	Scatophila	Unknown
2017	Chartrail	A	1	1	1556	Arthropoda	Insecta	Diptera	Sphaeroceridae	n/a	n/a
2017	Chartrail	A	1	1	164	Arthropoda	Insecta	Diptera	Dolichopodidae	n/a	n/a
2017	Chartrail	A	1	1	18	Arthropoda	Insecta	Diptera	n/a	n/a	n/a
2017	Chartrail	A	1	1	11	Arthropoda	Insecta	Diptera	Chloropidae	n/a	n/a
2017	Chartrail	A	1	1	68	Arthropoda	Insecta	Diptera	Agromyzidae	n/a	n/a
2017	Chartrail	A	1	1	45	Arthropoda	Insecta	Diptera	Scatopsidae	n/a	n/a
2017	Chartrail	A	1	1	767	Arthropoda	Insecta	Diptera	Empididae	Rhamphomyia	Predator
2017	Chartrail	A	1	1	54	Arthropoda	Insecta	Diptera	n/a	n/a	n/a
2017	Chartrail	A	1	1	352	Arthropoda	Insecta	Diptera	Mycetophilidae	Novakia	Nectar/ pollen feeder
2017	Chartrail	A	1	1	26	Arthropoda	Insecta	Diptera	Ephydridae	Scatella	Unknown
2017	Chartrail	A	1	1	30	Arthropoda	Insecta	Diptera	Sphaeroceridae	Rachispoda	Saprophage
2017	Chartrail	A	1	1	11	Arthropoda	Insecta	Hemiptera	Cicadellidae	Fagocyba	Sap feeder
2017	Chartrail	A	1	1	4711	Arthropoda	Insecta	Diptera	Empididae	n/a	n/a
2017	Chartrail	A	1	1	1563	Arthropoda	Insecta	Diptera	Hybotidae	n/a	n/a
2017	Chartrail	A	1	1	11	Arthropoda	Insecta	Diptera	Ephydridae	Psilopa	Unknown
2017	Chartrail	A	1	1	669	Arthropoda	Insecta	Diptera	Chironomidae	n/a	n/a
2017	Chartrail	A	1	1	4209	Arthropoda	Arachnida	Araneae	Tetragnathidae	Metellina	Predator
2017	Chartrail	A	1	1	32	Arthropoda	Insecta	Diptera	Hybotidae	Hoplocyrtoma	Predator
2017	Chartrail	A	1	1	10929	Arthropoda	Insecta	Diptera	Hybotidae	Anthalia	Nectar/ pollen feeder
2017	Chartrail	A	1	1	25	Arthropoda	Insecta	Diptera	Hybotidae	Leptopeza	Predator
2017	Chartrail	A	1	1	97	Arthropoda	Insecta	Diptera	Chironomidae	Polypedilum	Nectar/ pollen feeder
2017	Chartrail	A	2	1	66	Arthropoda	Insecta	Diptera	Empididae	Rhamphomyia	Predator
2017	Chartrail	A	2	1	23	Arthropoda	Insecta	Diptera	Empididae	Hilara	Predator
2017	Chartrail	A	2	1	11	Arthropoda	Insecta	Diptera	Empididae	n/a	n/a
2017	Chartrail	A	2	1	25	Arthropoda	Insecta	Diptera	Phoridae	Megaselia	Unknown
2017	Chartrail	A	2	1	94	Arthropoda	Insecta	Diptera	Drosophilidae	n/a	n/a
2017	Chartrail	A	2	1	109	Arthropoda	Insecta	Diptera	Sciaridae	n/a	n/a
2017	Chartrail	A	2	1	28	Arthropoda	Insecta	Diptera	Mycetophilidae	Docosia	Nectar/ pollen feeder
2017	Chartrail	A	2	1	557	Arthropoda	Insecta	Diptera	Empididae	Rhamphomyia	Predator
2017	Chartrail	A	2	1	596	Arthropoda	Insecta	Diptera	Ceratopogonidae	n/a	n/a
2017	Chartrail	A	2	1	23	Arthropoda	Insecta	Diptera	Chironomidae	Dicrotendipes	Nectar/ pollen feeder
2017	Chartrail	A	3	1	367	Arthropoda	Insecta	Diptera	Chironomidae	Ablabesmyia	Nectar/ pollen feeder
2017	Chartrail	A	3	1	80	Arthropoda	Insecta	Diptera	Chironomidae	Ablabesmyia	Nectar/ pollen feeder
2017	Chartrail	A	3	1	632	Arthropoda	Insecta	Diptera	Hybotidae	Anthalia	Nectar/ pollen feeder
2017	Chartrail	A	4	5	20	Arthropoda	Insecta	Diptera	Tachinidae	Trichophora	Nectar/ pollen feeder
2017	Chartrail	A	4	5	39	Arthropoda	Insecta	Diptera	Drosophilidae	Leucophenga	Fungivore
2017	Chartrail	A	4	5	280	Arthropoda	Insecta	Diptera	Drosophilidae	Leucophenga	Fungivore
2017	Chartrail	A	4	5	94	Arthropoda	Insecta	Diptera	Tachinidae	Phytomyptera	Nectar/ pollen feeder
2017	Chartrail	A	4	5	1012	Arthropoda	Insecta	Diptera	Empididae	Hilara	Predator
2017	Chartrail	A	4	5	803	Arthropoda	Insecta	Diptera	Empididae	n/a	n/a
2017	Chartrail	A	4	5	10	Arthropoda	Insecta	Diptera	Empididae	Hilara	Predator
2017	Chartrail	A	4	5	51	Arthropoda	Insecta	Diptera	Hybotidae	Syndyas	Predator
2017	Chartrail	A	4	5	85	Arthropoda	Insecta	Diptera	Ephydridae	n/a	n/a
2017	Chartrail	A	4	5	26	Arthropoda	Insecta	Diptera	Chironomidae	Pseudosmittia	Nectar/ pollen feeder
2017	Chartrail	A	4	5	42	Arthropoda	Insecta	Diptera	Ephydridae	Scatophila	Unknown
2017	Chartrail	A	4	5	55	Arthropoda	Insecta	Diptera	Empididae	n/a	n/a
2017	Chartrail	A	4	5	27	Arthropoda	Insecta	Diptera	Drosophilidae	n/a	n/a
2017	Chartrail	A	4	5	33	Arthropoda	Insecta	Diptera	Dolichopodidae	n/a	n/a
2017	Chartrail	A	4	5	17	Arthropoda	Insecta	Diptera	Ephydridae	n/a	n/a
2017	Chartrail	A	4	5	38	Arthropoda	Insecta	Diptera	Empididae	n/a	n/a
2017	Chartrail	A	4	5	45	Arthropoda	Insecta	Diptera	Chloropidae	Gampocsera	Blood feeder
2017	Chartrail	A	4	5	21	Arthropoda	Insecta	Diptera	Chironomidae	n/a	n/a
2017	Chartrail	A	4	5	42	Arthropoda	Insecta	Diptera	Empididae	Rhamphomyia	Predator
2017	Chartrail	A	4	5	6313	Arthropoda	Insecta	Diptera	Empididae	Rhamphomyia	Predator
2017	Chartrail	A	4	5	665	Arthropoda	Insecta	Diptera	Chironomidae	Limnophyes	Nectar/ pollen feeder
2017	Chartrail	A	4	5	296	Arthropoda	Insecta	Psocodea	Ectopsocidae	Ectopsocus	Detritivore
2017	Chartrail	A	4	5	341	Arthropoda	Insecta	Diptera	Mycetophilidae	Novakia	Nectar/ pollen feeder
2017	Chartrail	A	4	5	13	Arthropoda	Insecta	Diptera	Hybotidae	Anthalia	Nectar/ pollen feeder
2017	Chartrail	A	4	5	11	Arthropoda	Insecta	Diptera	Empididae	n/a	n/a
2017	Chartrail	A	4	5	134	Arthropoda	Insecta	Diptera	Drosophilidae	n/a	n/a
2017	Chartrail	A	4	5	25	Arthropoda	Insecta	Diptera	n/a	n/a	n/a
2017	Chartrail	A	4	5	47662	Arthropoda	Insecta	Hemiptera	Cicadellidae	Fagocyba	Sap feeder
2017	Chartrail	A	4	5	106	Arthropoda	Insecta	Hemiptera	Cicadellidae	Ribautiana	Sap feeder
2017	Chartrail	A	4	5	24	Arthropoda	Insecta	Diptera	Empididae	n/a	n/a
2017	Chartrail	A	4	5	39	Arthropoda	Insecta	Diptera	Chironomidae	Limnophyes	Nectar/ pollen feeder
2017	Chartrail	A	4	5	11	Arthropoda	Insecta	Diptera	Empididae	n/a	n/a
2017	Chartrail	A	4	5	39	Arthropoda	Insecta	Diptera	Ephydridae	Nostima	Unknown
2017	Chartrail	A	4	5	342	Arthropoda	Insecta	Diptera	Ceratopogonidae	n/a	n/a
2017	Chartrail	A	4	5	16	Arthropoda	Insecta	Diptera	Empididae	Rhamphomyia	Predator
2017	Chartrail	A	4	5	15	Arthropoda	Insecta	Diptera	Chironomidae	Micropsectra	Nectar/ pollen feeder
2017	Chartrail	A	4	5	3750	Arthropoda	Arachnida	Araneae	Tetragnathidae	Metellina	Predator
2017	Chartrail	A	4	5	6147	Arthropoda	Insecta	Diptera	Hybotidae	Anthalia	Nectar/ pollen feeder
2017	Chartrail	A	4	5	11	Arthropoda	Insecta	Diptera	Phoridae	Phora	Unknown
2017	Chartrail	A	4	5	1619	Arthropoda	Insecta	Diptera	Hybotidae	Leptopeza	Predator
2017	Lagoon1	B	9	1	23	Arthropoda	Insecta	Diptera	Simuliidae	Simulium	Blood feeder
2017	Lagoon1	B	9	1	75	Arthropoda	Insecta	Diptera	Chloropidae	Rhodesiella	Unknown
2017	Lagoon1	B	9	1	611	Arthropoda	Insecta	Diptera	Iteaphila-group	Iteaphila	Nectar/ pollen feeder
2017	Lagoon1	B	9	1	18	Arthropoda	Insecta	Diptera	Psychodidae	Lutzomyia	Blood feeder
2017	Lagoon1	B	9	1	46	Arthropoda	Insecta	Diptera	Hybotidae	n/a	n/a
2017	Lagoon1	B	9	1	211	Arthropoda	Insecta	Diptera	Chloropidae	n/a	n/a
2017	Lagoon1	B	9	1	20	Arthropoda	Insecta	Diptera	n/a	n/a	n/a
2017	Lagoon1	B	9	1	13	Arthropoda	Insecta	Diptera	n/a	n/a	n/a
2017	Lagoon1	B	9	1	32	Arthropoda	Insecta	Diptera	Ephydridae	n/a	n/a
2017	Lagoon1	B	9	1	11	Arthropoda	Insecta	Diptera	n/a	n/a	n/a
2017	Lagoon1	B	9	1	120	Arthropoda	Insecta	Diptera	Milichiidae	n/a	n/a
2017	Lagoon1	B	9	1	38	Arthropoda	Insecta	Diptera	Lonchaeidae	Lonchaea	Unknown
2017	Lagoon1	B	9	1	225	Arthropoda	Insecta	Diptera	Empididae	Rhamphomyia	Predator
2017	Lagoon1	B	9	1	18	Arthropoda	Insecta	Diptera	Lonchaeidae	n/a	n/a
2017	Lagoon1	B	9	1	105	Arthropoda	Insecta	Diptera	Sepsidae	n/a	n/a
2017	Lagoon1	B	9	1	14905	Arthropoda	Insecta	Diptera	Empididae	Rhamphomyia	Predator
2017	Lagoon1	B	9	1	454	Arthropoda	Insecta	Diptera	Hybotidae	n/a	n/a
2017	Lagoon1	B	9	1	129	Arthropoda	Insecta	Diptera	Simuliidae	Simulium	Blood feeder
2017	Lagoon1	B	9	1	116	Arthropoda	Insecta	Diptera	Empididae	n/a	n/a
2017	Lagoon1	B	9	1	11	Arthropoda	Insecta	Diptera	Scathophagidae	Chaetosa	Predator
2017	Lagoon1	B	9	1	50	Arthropoda	Insecta	Diptera	Ceratopogonidae	Dasyhelea	Nectar/ pollen feeder
2017	Lagoon1	B	9	1	1866	Arthropoda	Insecta	Diptera	Muscidae	Coenosia	Predator
2017	Lagoon1	B	9	1	22	Arthropoda	Insecta	Diptera	Limoniidae	n/a	n/a
2017	Lagoon1	B	10	1	0	failed	failed	failed	failed	failed	failed
2017	Lagoon1	B	11	1	87	Arthropoda	Insecta	Diptera	Psychodidae	n/a	n/a
2017	Lagoon1	B	11	1	14	Arthropoda	Insecta	Diptera	Psychodidae	n/a	n/a
2017	Lagoon1	B	11	1	327	Arthropoda	Insecta	Diptera	Ceratopogonidae	Dasyhelea	Nectar/ pollen feeder
2017	Lagoon1	B	11	1	38	Arthropoda	Arachnida	Araneae	Linyphiidae	Agyneta	Predator
2017	Lagoon1	B	12	5	0	failed	failed	failed	failed	failed	failed
2017	Serpentine1	C	13	1	10	Arthropoda	Insecta	Diptera	Psychodidae	Psychoda	Unknown
2017	Serpentine1	C	13	1	172	Arthropoda	Insecta	Diptera	Chironomidae	n/a	n/a
2017	Serpentine1	C	13	1	22	Arthropoda	Insecta	Lepidoptera	Tortricidae	n/a	n/a
2017	Serpentine1	C	13	1	176	Arthropoda	Insecta	Diptera	Chironomidae	n/a	n/a
2017	Serpentine1	C	13	1	1225	Arthropoda	Insecta	Diptera	Psychodidae	Psychoda	Unknown
2017	Serpentine1	C	13	1	456	Arthropoda	Insecta	Diptera	Psychodidae	n/a	n/a
2017	Serpentine1	C	13	1	28	Arthropoda	Insecta	Diptera	Psychodidae	Psychoda	Unknown
2017	Serpentine1	C	13	1	10712	Arthropoda	Insecta	Diptera	Psychodidae	Psychoda	Unknown
2017	Serpentine1	C	13	1	428	Arthropoda	Insecta	Diptera	Chironomidae	Polypedilum	Nectar/ pollen feeder
2017	Serpentine1	C	13	1	35	Arthropoda	Insecta	Diptera	Psychodidae	n/a	n/a
2017	Serpentine1	C	13	1	78	Arthropoda	Insecta	Diptera	Psychodidae	Psychoda	Unknown
2017	Serpentine1	C	13	1	22	Arthropoda	Insecta	Diptera	Chironomidae	Dicrotendipes	Nectar/ pollen feeder
2017	Serpentine1	C	13	1	243	Arthropoda	Insecta	Coleoptera	Staphylinidae	Xantholinus	Predator
2017	Serpentine1	C	13	1	13	Arthropoda	Insecta	Diptera	Psychodidae	Psychoda	Unknown
2017	Serpentine1	C	13	1	24	Arthropoda	Insecta	Diptera	Psychodidae	n/a	n/a
2017	Serpentine1	C	13	1	1084	Arthropoda	Insecta	Lepidoptera	Tortricidae	n/a	n/a
2017	Serpentine1	C	13	1	12	Arthropoda	Insecta	Diptera	Psychodidae	n/a	n/a
2017	Serpentine1	C	13	1	79	Arthropoda	Insecta	Diptera	Psychodidae	n/a	n/a
2017	Serpentine1	C	13	1	22	Arthropoda	Insecta	Diptera	Psychodidae	n/a	n/a
2017	Serpentine1	C	13	1	31	Arthropoda	Insecta	Diptera	Psychodidae	n/a	n/a
2017	Serpentine1	C	13	1	157	Arthropoda	Insecta	Diptera	Psychodidae	n/a	n/a
2017	Serpentine1	C	13	1	722	Arthropoda	Insecta	Lepidoptera	Tortricidae	Epinotia	Unknown
2017	Serpentine1	C	13	1	108	Arthropoda	Collembola	Symphypleona	Dicyrtomidae	n/a	n/a
2017	Serpentine1	C	13	1	18	Arthropoda	Insecta	Diptera	Psychodidae	n/a	n/a
2017	Serpentine1	C	13	1	63	Arthropoda	Insecta	Diptera	Chironomidae	n/a	n/a
2017	Serpentine1	C	13	1	51	Arthropoda	Insecta	Diptera	Psychodidae	n/a	n/a
2017	Serpentine1	C	13	1	12	Arthropoda	Insecta	Diptera	Psychodidae	n/a	n/a
2017	Serpentine1	C	13	1	200	Arthropoda	Insecta	Diptera	Psychodidae	n/a	n/a
2017	Serpentine1	C	13	1	322	Arthropoda	Insecta	Diptera	Psychodidae	n/a	n/a
2017	Serpentine1	C	13	1	16	Arthropoda	Insecta	Diptera	Psychodidae	n/a	n/a
2017	Serpentine1	C	13	1	55	Arthropoda	Insecta	Diptera	Psychodidae	n/a	n/a
2017	Serpentine1	C	13	1	23	Arthropoda	Insecta	Diptera	Psychodidae	n/a	n/a
2017	Serpentine1	C	13	1	16	Arthropoda	Insecta	Diptera	Psychodidae	n/a	n/a
2017	Serpentine1	C	13	1	5148	Arthropoda	Insecta	Diptera	Psychodidae	n/a	n/a
2017	Serpentine1	C	13	1	623	Arthropoda	Insecta	Diptera	Sciaridae	n/a	n/a
2017	Serpentine1	C	13	1	211	Arthropoda	Insecta	Psocodea	Ectopsocidae	Ectopsocus	Detritivore
2017	Serpentine1	C	13	1	9721	Arthropoda	Insecta	Diptera	n/a	n/a	n/a
2017	Serpentine1	C	13	1	3611	Arthropoda	Insecta	Diptera	Chironomidae	Dicrotendipes	Nectar/ pollen feeder
2017	Serpentine1	C	13	1	72	Arthropoda	Insecta	Lepidoptera	Geometridae	Eariodes	Unknown
2017	Serpentine1	C	13	1	50	Arthropoda	Insecta	Diptera	Chironomidae	n/a	n/a
2017	Serpentine1	C	13	1	13	Arthropoda	Insecta	Lepidoptera	Notodontidae	Rifargia	Unknown
2017	Serpentine1	C	13	1	18	Arthropoda	Insecta	Lepidoptera	Tortricidae	Lepteucosma	Unknown
2017	Serpentine1	C	13	1	24	Arthropoda	Insecta	Diptera	Psychodidae	n/a	n/a
2017	Serpentine1	C	13	1	16	Arthropoda	Insecta	Lepidoptera	Tortricidae	Pseudexentera	Unknown
2017	Serpentine1	C	13	1	98	Arthropoda	Insecta	Diptera	Psychodidae	n/a	n/a
2017	Serpentine1	C	13	1	592	Arthropoda	Insecta	Diptera	Psychodidae	n/a	n/a
2017	Serpentine1	C	13	1	368	Arthropoda	Insecta	Diptera	Mycetophilidae	Anatella	Nectar/ pollen feeder
2017	Serpentine1	C	13	1	1573	Arthropoda	Insecta	Diptera	Psychodidae	n/a	n/a
2017	Serpentine1	C	13	1	13	Arthropoda	Arachnida	Araneae	Theridiidae	Enoplognatha	Predator
2017	Serpentine1	C	13	1	369	Arthropoda	Insecta	Diptera	Psychodidae	Psychoda	Unknown
2017	Serpentine1	C	13	1	81	Arthropoda	Insecta	Diptera	Simuliidae	Simulium	Blood feeder
2017	Serpentine1	C	13	1	157	Arthropoda	Insecta	Diptera	Chironomidae	n/a	n/a
2017	Serpentine1	C	13	1	454	Arthropoda	Insecta	Lepidoptera	Tortricidae	Epinotia	Unknown
2017	Serpentine1	C	13	1	6757	Arthropoda	Arachnida	Araneae	Linyphiidae	Neriene	Predator
2017	Serpentine1	C	13	1	89	Arthropoda	Insecta	Diptera	Chironomidae	Micropsectra	Nectar/ pollen feeder
2017	Serpentine1	C	13	1	680	Arthropoda	Insecta	Diptera	Chironomidae	n/a	n/a
2017	Serpentine1	C	13	1	197	Arthropoda	Arachnida	Araneae	Linyphiidae	Neriene	Predator
2017	Serpentine1	C	13	1	198	Arthropoda	Arachnida	Araneae	Linyphiidae	Agyneta	Predator
2017	Serpentine1	C	13	1	80	Arthropoda	Insecta	Diptera	Dolichopodidae	n/a	n/a
2017	Serpentine1	C	13	1	18839	Arthropoda	Insecta	Diptera	Psychodidae	Psychoda	Unknown
2017	Serpentine1	C	13	1	17	Arthropoda	Insecta	Diptera	Chironomidae	Micropsectra	Nectar/ pollen feeder
2017	Serpentine1	C	13	1	4152	Arthropoda	Arachnida	Araneae	Tetragnathidae	Metellina	Predator
2017	Serpentine1	C	13	1	1811	Arthropoda	Insecta	Diptera	Chironomidae	Micropsectra	Nectar/ pollen feeder
2017	Serpentine1	C	14	1	185	Arthropoda	Insecta	Diptera	Simuliidae	Simulium	Blood feeder
2017	Serpentine1	C	14	1	17	Arthropoda	Insecta	Diptera	Simuliidae	Simulium	Blood feeder
2017	Serpentine1	C	14	1	171	Arthropoda	Insecta	Diptera	Chironomidae	n/a	n/a
2017	Serpentine1	C	14	1	114	Arthropoda	Insecta	Diptera	Psychodidae	n/a	n/a
2017	Serpentine1	C	14	1	716	Arthropoda	Insecta	Diptera	Chironomidae	n/a	n/a
2017	Serpentine1	C	14	1	1064	Arthropoda	Insecta	Diptera	Psychodidae	Psychoda	Unknown
2017	Serpentine1	C	14	1	807	Arthropoda	Insecta	Diptera	Psychodidae	n/a	n/a
2017	Serpentine1	C	14	1	26	Arthropoda	Insecta	Diptera	Psychodidae	Psychoda	Unknown
2017	Serpentine1	C	14	1	10537	Arthropoda	Insecta	Diptera	Psychodidae	Psychoda	Unknown
2017	Serpentine1	C	14	1	861	Arthropoda	Insecta	Diptera	Chironomidae	Polypedilum	Nectar/ pollen feeder
2017	Serpentine1	C	14	1	50	Arthropoda	Arachnida	Araneae	Theridiidae	Platnickina	Predator
2017	Serpentine1	C	14	1	288	Arthropoda	Insecta	Diptera	Chironomidae	Cladotanytarsus	Nectar/ pollen feeder
2017	Serpentine1	C	14	1	14	Arthropoda	Insecta	Diptera	Chironomidae	Dicrotendipes	Nectar/ pollen feeder
2017	Serpentine1	C	14	1	156	Arthropoda	Insecta	Diptera	Psychodidae	n/a	n/a
2017	Serpentine1	C	14	1	38	Arthropoda	Insecta	Diptera	Psychodidae	n/a	n/a
2017	Serpentine1	C	14	1	81	Arthropoda	Insecta	Diptera	Sciaridae	Corynoptera	Nectar/ pollen feeder
2017	Serpentine1	C	14	1	12	Arthropoda	Collembola	Symphypleona	Dicyrtomidae	n/a	n/a
2017	Serpentine1	C	14	1	37	Arthropoda	Insecta	Diptera	n/a	n/a	n/a
2017	Serpentine1	C	14	1	41	Arthropoda	Insecta	Diptera	Sciaridae	Schwenckfeldina	Unknown
2017	Serpentine1	C	14	1	185	Arthropoda	Insecta	Diptera	Psychodidae	n/a	n/a
2017	Serpentine1	C	14	1	13	Arthropoda	Insecta	Diptera	Psychodidae	n/a	n/a
2017	Serpentine1	C	14	1	102	Arthropoda	Insecta	Diptera	Psychodidae	n/a	n/a
2017	Serpentine1	C	14	1	14	Arthropoda	Insecta	Diptera	Psychodidae	n/a	n/a
2017	Serpentine1	C	14	1	189	Arthropoda	Insecta	Diptera	Psychodidae	n/a	n/a
2017	Serpentine1	C	14	1	5085	Arthropoda	Insecta	Diptera	Psychodidae	n/a	n/a
2017	Serpentine1	C	14	1	321	Arthropoda	Insecta	Diptera	Sciaridae	n/a	n/a
2017	Serpentine1	C	14	1	47	Arthropoda	Insecta	Psocodea	Ectopsocidae	Ectopsocus	Detritivore
2017	Serpentine1	C	14	1	7545	Arthropoda	Insecta	Diptera	n/a	n/a	n/a
2017	Serpentine1	C	14	1	1225	Arthropoda	Insecta	Diptera	Chironomidae	Dicrotendipes	Nectar/ pollen feeder
2017	Serpentine1	C	14	1	11	Arthropoda	Insecta	Coleoptera	Carabidae	n/a	n/a
2017	Serpentine1	C	14	1	36	Arthropoda	Insecta	Diptera	Chironomidae	n/a	n/a
2017	Serpentine1	C	14	1	12	Arthropoda	Insecta	Diptera	Chironomidae	Micropsectra	Nectar/ pollen feeder
2017	Serpentine1	C	14	1	117	Arthropoda	Insecta	Diptera	Psychodidae	n/a	n/a
2017	Serpentine1	C	14	1	1382	Arthropoda	Insecta	Diptera	Psychodidae	n/a	n/a
2017	Serpentine1	C	14	1	245	Arthropoda	Insecta	Diptera	Mycetophilidae	Anatella	Nectar/ pollen feeder
2017	Serpentine1	C	14	1	251	Arthropoda	Insecta	Diptera	Psychodidae	n/a	n/a
2017	Serpentine1	C	14	1	22	Arthropoda	Insecta	Diptera	Sciaridae	Scatopsciara	Unknown
2017	Serpentine1	C	14	1	11	Arthropoda	Insecta	Diptera	Cecidomyiidae	Contarinia	Unknown
2017	Serpentine1	C	14	1	14	Arthropoda	Arachnida	Araneae	Theridiidae	Enoplognatha	Predator
2017	Serpentine1	C	14	1	60	Arthropoda	Insecta	Diptera	Psychodidae	Psychoda	Unknown
2017	Serpentine1	C	14	1	205	Arthropoda	Insecta	Diptera	Simuliidae	Simulium	Blood feeder
2017	Serpentine1	C	14	1	12	Arthropoda	Insecta	Diptera	Chironomidae	n/a	n/a
2017	Serpentine1	C	14	1	6887	Arthropoda	Arachnida	Araneae	Linyphiidae	Neriene	Predator
2017	Serpentine1	C	14	1	14	Arthropoda	Insecta	Diptera	Chironomidae	Micropsectra	Nectar/ pollen feeder
2017	Serpentine1	C	14	1	698	Arthropoda	Insecta	Diptera	Chironomidae	n/a	n/a
2017	Serpentine1	C	14	1	521	Arthropoda	Arachnida	Araneae	Linyphiidae	Neriene	Predator
2017	Serpentine1	C	14	1	487	Arthropoda	Arachnida	Araneae	Linyphiidae	Agyneta	Predator
2017	Serpentine1	C	14	1	303	Arthropoda	Insecta	Diptera	Dolichopodidae	n/a	n/a
2017	Serpentine1	C	14	1	12516	Arthropoda	Insecta	Diptera	Psychodidae	Psychoda	Unknown
2017	Serpentine1	C	14	1	101	Arthropoda	Insecta	Diptera	Sciaridae	Baeosciara	Nectar/ pollen feeder
2017	Serpentine1	C	14	1	66	Arthropoda	Arachnida	Araneae	Tetragnathidae	Metellina	Predator
2017	Serpentine1	C	14	1	2084	Arthropoda	Insecta	Diptera	Chironomidae	Micropsectra	Nectar/ pollen feeder
2017	Serpentine1	C	15	1	0	failed	failed	failed	failed	failed	failed
2017	Serpentine1	C	16	5	210	Arthropoda	Insecta	Diptera	Cecidomyiidae	n/a	n/a
2017	Serpentine1	C	16	5	732	Arthropoda	Insecta	Diptera	Chironomidae	Eukiefferiella	Nectar/ pollen feeder
2017	Serpentine1	C	16	5	79	Arthropoda	Insecta	Diptera	Psychodidae	Psychoda	Unknown
2017	Serpentine1	C	16	5	1439	Arthropoda	Insecta	Diptera	Psychodidae	Psychoda	Unknown
2017	Serpentine1	C	16	5	210	Arthropoda	Insecta	Diptera	Hybotidae	Bicellaria	Predator
2017	Serpentine1	C	16	5	79	Arthropoda	Insecta	Diptera	Chironomidae	Cladotanytarsus	Nectar/ pollen feeder
2017	Serpentine1	C	16	5	10	Arthropoda	Insecta	Diptera	Chironomidae	Dicrotendipes	Nectar/ pollen feeder
2017	Serpentine1	C	16	5	18	Arthropoda	Insecta	Diptera	Chironomidae	n/a	n/a
2017	Serpentine1	C	16	5	18	Arthropoda	Insecta	Diptera	Chloropidae	n/a	n/a
2017	Serpentine1	C	16	5	48	Arthropoda	Insecta	Diptera	Chironomidae	n/a	n/a
2017	Serpentine1	C	16	5	38	Arthropoda	Insecta	Diptera	Cecidomyiidae	n/a	n/a
2017	Serpentine1	C	16	5	10	Arthropoda	Insecta	Diptera	Chloropidae	n/a	n/a
2017	Serpentine1	C	16	5	12	Arthropoda	Insecta	Diptera	Mycetophilidae	n/a	n/a
2017	Serpentine1	C	16	5	11	Arthropoda	Insecta	Diptera	Chironomidae	Paratanytarsus	Nectar/ pollen feeder
2017	Serpentine1	C	16	5	11	Arthropoda	Insecta	Diptera	Chironomidae	Ablabesmyia	Nectar/ pollen feeder
2017	Serpentine1	C	16	5	1278	Arthropoda	Insecta	Diptera	Chironomidae	Ablabesmyia	Nectar/ pollen feeder
2017	Serpentine1	C	16	5	130	Arthropoda	Insecta	Diptera	Ceratopogonidae	n/a	n/a
2017	Serpentine1	C	16	5	570	Arthropoda	Insecta	Diptera	Chironomidae	Limnophyes	Nectar/ pollen feeder
2017	Serpentine1	C	16	5	225	Arthropoda	Insecta	Diptera	Mycetophilidae	Boletina	Nectar/ pollen feeder
2017	Serpentine1	C	16	5	303	Arthropoda	Insecta	Diptera	Cecidomyiidae	n/a	n/a
2017	Serpentine1	C	16	5	1246	Arthropoda	Insecta	Diptera	n/a	n/a	n/a
2017	Serpentine1	C	16	5	53	Arthropoda	Insecta	Diptera	Calliphoridae	n/a	n/a
2017	Serpentine1	C	16	5	4328	Arthropoda	Insecta	Diptera	Chironomidae	Dicrotendipes	Nectar/ pollen feeder
2017	Serpentine1	C	16	5	10	Arthropoda	Insecta	Diptera	Hybotidae	Bicellaria	Predator
2017	Serpentine1	C	16	5	46	Arthropoda	Insecta	Diptera	Chironomidae	Ablabesmyia	Nectar/ pollen feeder
2017	Serpentine1	C	16	5	26	Arthropoda	Insecta	Diptera	Limoniidae	Trentepohlia	Unknown
2017	Serpentine1	C	16	5	2038	Arthropoda	Insecta	Diptera	Chironomidae	n/a	n/a
2017	Serpentine1	C	16	5	2309	Arthropoda	Insecta	Diptera	Chironomidae	Ablabesmyia	Nectar/ pollen feeder
2017	Serpentine1	C	16	5	11	Arthropoda	Insecta	Diptera	Mycetophilidae	Phronia	Nectar/ pollen feeder
2017	Serpentine1	C	16	5	137	Arthropoda	Insecta	Diptera	Chironomidae	n/a	n/a
2017	Serpentine1	C	16	5	29	Arthropoda	Insecta	Diptera	Chironomidae	Ablabesmyia	Nectar/ pollen feeder
2017	Serpentine1	C	16	5	38	Arthropoda	Insecta	Diptera	Chironomidae	n/a	n/a
2017	Serpentine1	C	16	5	2279	Arthropoda	Insecta	Diptera	Chironomidae	n/a	n/a
2017	Serpentine1	C	16	5	175	Arthropoda	Insecta	Diptera	Chironomidae	Ablabesmyia	Nectar/ pollen feeder
2017	Serpentine1	C	16	5	35	Arthropoda	Insecta	Diptera	Chironomidae	Polypedilum	Nectar/ pollen feeder
2017	Serpentine1	C	16	5	390	Arthropoda	Insecta	Diptera	Chironomidae	Micropsectra	Nectar/ pollen feeder
2017	Dougcliff	D	17	1	1842	Arthropoda	Insecta	Diptera	Empididae	Rhamphomyia	Predator
2017	Dougcliff	D	17	1	132	Arthropoda	Insecta	Diptera	Chironomidae	n/a	n/a
2017	Dougcliff	D	17	1	312	Arthropoda	Insecta	Diptera	Ceratopogonidae	Dasyhelea	Nectar/ pollen feeder
2017	Dougcliff	D	18	1	1111	Arthropoda	Insecta	Diptera	Agromyzidae	Chromatomyia	Herbivore
2017	Dougcliff	D	19	1	177	Arthropoda	Arachnida	Araneae	Theridiidae	Theridion	Predator
2017	Dougcliff	D	19	1	1244	Arthropoda	Insecta	Diptera	Ceratopogonidae	Dasyhelea	Nectar/ pollen feeder
2017	Dougcliff	D	19	1	1727	Arthropoda	Insecta	Diptera	Ceratopogonidae	Dasyhelea	Nectar/ pollen feeder
2017	Dougcliff	D	20	5	42	Arthropoda	Insecta	Diptera	Iteaphila-group	Iteaphila	Nectar/ pollen feeder
2017	Dougcliff	D	20	5	46	Arthropoda	Insecta	Diptera	Chironomidae	Cricotopus	Nectar/ pollen feeder
2017	Dougcliff	D	20	5	120	Arthropoda	Insecta	Diptera	Agromyzidae	Chromatomyia	Herbivore
2017	Dougcliff	D	20	5	33	Arthropoda	Insecta	Diptera	Chironomidae	n/a	n/a
2017	Dougcliff	D	20	5	149	Arthropoda	Insecta	Diptera	Ceratopogonidae	Dasyhelea	Nectar/ pollen feeder
2017	Quarryold	E	45	1	585	Arthropoda	Insecta	Diptera	Chironomidae	Virgatanytarsus	Nectar/ pollen feeder
2017	Quarryold	E	45	1	10	Arthropoda	Insecta	Diptera	Drosophilidae	n/a	n/a
2017	Quarryold	E	45	1	23410	Arthropoda	Insecta	Diptera	Empididae	Rhamphomyia	Predator
2017	Quarryold	E	45	1	41	Arthropoda	Insecta	Diptera	Chironomidae	Limnophyes	Nectar/ pollen feeder
2017	Quarryold	E	45	1	13	Arthropoda	Insecta	Diptera	Chironomidae	Limnophyes	Nectar/ pollen feeder
2017	Quarryold	E	46	1	152	Arthropoda	Insecta	Diptera	Hybotidae	Oedalea	Predator
2017	Quarryold	E	47	1	566	Arthropoda	Insecta	Diptera	Hybotidae	Oedalea	Predator
2017	Quarryold	E	47	1	1009	Arthropoda	Insecta	Diptera	Ulidiidae	n/a	n/a
2017	Quarryold	E	48	5	0	failed	failed	failed	failed	failed	failed
2018	Middentop	F	21	1	2031	Arthropoda	Insecta	Diptera	Simuliidae	Simulium	Blood feeder
2018	Middentop	F	21	1	4627	Arthropoda	Insecta	Diptera	Hybotidae	Platypalpus	Predator
2018	Middentop	F	21	1	120	Arthropoda	Insecta	Diptera	Drosophilidae	n/a	n/a
2018	Middentop	F	21	1	66	Arthropoda	Malacostraca	Decapoda	Portunidae	n/a	-
2018	Middentop	F	21	1	91	Arthropoda	Insecta	Diptera	Hybotidae	n/a	n/a
2018	Middentop	F	21	1	4121	Arthropoda	Insecta	Diptera	Empididae	Rhamphomyia	Predator
2018	Middentop	F	21	1	172	Arthropoda	Insecta	Diptera	Chironomidae	Dicrotendipes	Nectar/ pollen feeder
2018	Middentop	F	21	1	24	Arthropoda	Insecta	Diptera	Empididae	Rhamphomyia	Predator
2018	Middentop	F	21	1	37	Arthropoda	Insecta	Diptera	Empididae	n/a	n/a
2018	Middentop	F	21	1	206	Arthropoda	Insecta	Diptera	Chironomidae	n/a	n/a
2018	Middentop	F	21	1	16	Arthropoda	Insecta	Diptera	Hybotidae	Hoplocyrtoma	Predator
2018	Middentop	F	22	1	0	failed	failed	failed	failed	failed	failed
2018	Middentop	F	23	1	231	Arthropoda	Insecta	Coleoptera	Scraptiidae	Anaspis	Herbivore
2018	Middentop	F	24	3	2829	Arthropoda	Insecta	Diptera	Hybotidae	Oedalea	Predator
2018	Middentop	F	24	3	1401	Arthropoda	Insecta	Diptera	Bibionidae	Dilophus	Nectar/ pollen feeder
2018	Middentop	F	24	3	14	Arthropoda	Insecta	Diptera	Drosophilidae	n/a	n/a
2018	Middentop	F	24	3	12	Arthropoda	Insecta	Diptera	Drosophilidae	n/a	n/a
2018	Middentop	F	24	3	92	Arthropoda	Insecta	Diptera	Ceratopogonidae	Dasyhelea	Nectar/ pollen feeder
2018	Middentop	F	24	3	32	Arthropoda	Insecta	Diptera	Phoridae	Megaselia	Unknown
2018	Serpentine2	G	25	1	26	Arthropoda	Insecta	Diptera	Empididae	Rhamphomyia	Predator
2018	Serpentine2	G	25	1	53	Arthropoda	Insecta	Diptera	Milichiidae	n/a	n/a
2018	Serpentine2	G	25	1	71	Arthropoda	Insecta	Diptera	Empididae	Rhamphomyia	Predator
2018	Serpentine2	G	25	1	32	Arthropoda	Insecta	Diptera	Hybotidae	n/a	n/a
2018	Serpentine2	G	25	1	15	Arthropoda	Insecta	Diptera	Simuliidae	Simulium	Blood feeder
2018	Serpentine2	G	25	1	148	Arthropoda	Insecta	Diptera	Phoridae	Megaselia	Unknown
2018	Serpentine2	G	26	1	147	Arthropoda	Insecta	Diptera	Simuliidae	Simulium	Blood feeder
2018	Serpentine2	G	26	1	26	Arthropoda	Insecta	Diptera	Heleomyzidae	n/a	n/a
2018	Serpentine2	G	26	1	77	Arthropoda	Insecta	Diptera	Drosophilidae	Phortica	Herbivore
2018	Serpentine2	G	26	1	15	Arthropoda	Insecta	Diptera	Chloropidae	n/a	n/a
2018	Serpentine2	G	26	1	16	Arthropoda	Insecta	Diptera	Chloropidae	n/a	n/a
2018	Serpentine2	G	26	1	18	Arthropoda	Insecta	Diptera	Chloropidae	n/a	n/a
2018	Serpentine2	G	26	1	1982	Arthropoda	Insecta	Diptera	Empididae	Rhamphomyia	Predator
2018	Serpentine2	G	26	1	13	Arthropoda	Insecta	Diptera	Mycetophilidae	Boletina	Nectar/ pollen feeder
2018	Serpentine2	G	26	1	658	Arthropoda	Insecta	Diptera	Ceratopogonidae	n/a	n/a
2018	Serpentine2	G	26	1	1660	Arthropoda	Insecta	Diptera	Simuliidae	Simulium	Blood feeder
2018	Serpentine2	G	26	1	10952	Arthropoda	Insecta	Diptera	Phoridae	Megaselia	Unknown
2018	Serpentine2	G	26	1	22	Arthropoda	Insecta	Diptera	Limoniidae	Cladura	Unknown
2018	Serpentine2	G	27	1	56	Arthropoda	Arachnida	Araneae	Theridiidae	Theridion	Predator
2018	Serpentine2	G	27	1	1960	Arthropoda	Insecta	Diptera	Lauxaniidae	n/a	n/a
2018	Serpentine2	G	27	1	123	Arthropoda	Arachnida	Araneae	Linyphiidae	Neriene	Predator
2018	Serpentine2	G	28	5	110	Arthropoda	Insecta	Diptera	Psychodidae	Psychoda	Unknown
2018	Serpentine2	G	28	5	17	Arthropoda	Insecta	Diptera	Drosophilidae	Drosophila	Nectar/ pollen feeder
2018	Serpentine2	G	28	5	95	Arthropoda	Insecta	Diptera	n/a	n/a	n/a
2018	Serpentine2	G	28	5	10	Arthropoda	Insecta	Diptera	Chironomidae	Dicrotendipes	Nectar/ pollen feeder
2018	Serpentine2	G	28	5	522	Arthropoda	Insecta	Diptera	Simuliidae	Simulium	Blood feeder
2018	Serpentine2	G	28	5	30	Arthropoda	Insecta	Diptera	Muscidae	Coenosia	Predator
2018	Serpentine2	G	28	5	36	Arthropoda	Insecta	Diptera	Drosophilidae	Drosophila	Nectar/ pollen feeder
2018	Serpentine2	G	28	5	17	Arthropoda	Insecta	Diptera	Phoridae	Megaselia	Unknown
2018	Quarry	H	29	1	12	Arthropoda	Insecta	Diptera	Drosophilidae	Leucophenga	Fungivore
2018	Quarry	H	29	1	37	Arthropoda	Insecta	Diptera	Agromyzidae	n/a	n/a
2018	Quarry	H	29	1	18760	Arthropoda	Insecta	Diptera	Hybotidae	Oedalea	Predator
2018	Quarry	H	29	1	36	Arthropoda	Insecta	Diptera	Empididae	n/a	n/a
2018	Quarry	H	29	1	19	Arthropoda	Insecta	Diptera	Chloropidae	n/a	n/a
2018	Quarry	H	29	1	812	Arthropoda	Insecta	Diptera	Agromyzidae	n/a	n/a
2018	Quarry	H	29	1	11	Arthropoda	Insecta	Diptera	Phoridae	n/a	n/a
2018	Quarry	H	29	1	14	Arthropoda	Insecta	Diptera	Muscidae	n/a	n/a
2018	Quarry	H	29	1	114	Arthropoda	Insecta	Diptera	Chironomidae	n/a	n/a
2018	Quarry	H	29	1	164	Arthropoda	Insecta	Diptera	Muscidae	Atherigona	Unknown
2018	Quarry	H	29	1	196	Arthropoda	Insecta	Diptera	Chloropidae	n/a	n/a
2018	Quarry	H	29	1	100	Arthropoda	Insecta	Diptera	Sphaeroceridae	n/a	n/a
2018	Quarry	H	29	1	14	Arthropoda	Insecta	Diptera	Chloropidae	n/a	n/a
2018	Quarry	H	29	1	323	Arthropoda	Insecta	Diptera	Sphaeroceridae	n/a	n/a
2018	Quarry	H	29	1	194	Arthropoda	Insecta	Diptera	Empididae	Rhamphomyia	Predator
2018	Quarry	H	29	1	78	Arthropoda	Insecta	Diptera	Drosophilidae	n/a	n/a
2018	Quarry	H	29	1	12	Arthropoda	Insecta	Diptera	Ephydridae	Lamproscatella	Unknown
2018	Quarry	H	29	1	15	Arthropoda	Insecta	Diptera	Phoridae	Megaselia	Unknown
2018	Quarry	H	29	1	173	Arthropoda	Insecta	Diptera	Ceratopogonidae	Forcipomyia	Blood feeder
2018	Quarry	H	29	1	30	Arthropoda	Insecta	Diptera	Tephritidae	Trypeta	Nectar/ pollen feeder
2018	Quarry	H	29	1	40237	Arthropoda	Insecta	Diptera	Phoridae	Megaselia	Unknown
2018	Quarry	H	29	1	16	Arthropoda	Insecta	Diptera	Syrphidae	Ceriana	Nectar/ pollen feeder
2018	Quarry	H	30	1	12	Arthropoda	Insecta	Diptera	Chloropidae	Siphonella	Unknown
2018	Quarry	H	30	1	7034	Arthropoda	Insecta	Diptera	Hybotidae	Oedalea	Predator
2018	Quarry	H	30	1	86	Arthropoda	Insecta	Diptera	Calliphoridae	Lucilia	Nectar/ pollen feeder
2018	Quarry	H	30	1	429	Arthropoda	Insecta	Diptera	Agromyzidae	n/a	n/a
2018	Quarry	H	30	1	11	Arthropoda	Insecta	Diptera	Chloropidae	n/a	n/a
2018	Quarry	H	30	1	16	Arthropoda	Insecta	Diptera	Phoridae	n/a	n/a
2018	Quarry	H	30	1	588	Arthropoda	Insecta	Diptera	Chironomidae	n/a	n/a
2018	Quarry	H	30	1	10	Arthropoda	Insecta	Diptera	Muscidae	Atherigona	Unknown
2018	Quarry	H	30	1	142	Arthropoda	Insecta	Diptera	Chloropidae	n/a	n/a
2018	Quarry	H	30	1	13	Arthropoda	Insecta	Diptera	Sphaeroceridae	n/a	n/a
2018	Quarry	H	30	1	284	Arthropoda	Insecta	Diptera	Empididae	Rhamphomyia	Predator
2018	Quarry	H	30	1	14	Arthropoda	Insecta	Diptera	Drosophilidae	n/a	n/a
2018	Quarry	H	30	1	23	Arthropoda	Insecta	Diptera	Tephritidae	Trypeta	Nectar/ pollen feeder
2018	Quarry	H	30	1	41161	Arthropoda	Insecta	Diptera	Phoridae	Megaselia	Unknown
2018	Quarry	H	30	1	31	Arthropoda	Insecta	Diptera	Syrphidae	Psilota	Nectar/ pollen feeder
2018	Quarry	H	31	1	16	Arthropoda	Collembola	Entomobryomorpha	Isotomidae	n/a	n/a
2018	Quarry	H	31	1	16	Rotifera	Bdelloidea	Bdelloidea_order_incertae_sedis	Philodinidae	Philodina	-
2018	Quarry	H	31	1	66	Rotifera	Bdelloidea	Adinetida	Adinetidae	Adineta	-
2018	Quarry	H	31	1	15	Rotifera	Bdelloidea	Adinetida	Adinetidae	Adineta	-
2018	Quarry	H	31	1	1161	Arthropoda	Insecta	Diptera	Empididae	Rhamphomyia	Predator
2018	Quarry	H	32	5	50	Arthropoda	Insecta	Diptera	Limoniidae	Ormosia	Unknown
2018	Lagoon2	I	33	1	69	Arthropoda	Insecta	Diptera	Ceratopogonidae	Dasyhelea	Nectar/ pollen feeder
2018	Lagoon2	I	33	1	138	Arthropoda	Arachnida	Araneae	Tetragnathidae	Metellina	Predator
2018	Lagoon2	I	33	1	11	Arthropoda	Insecta	Diptera	Phoridae	Megaselia	Unknown
2018	Lagoon2	I	34	1	21	Arthropoda	Insecta	Diptera	Ephydridae	n/a	n/a
2018	Lagoon2	I	34	1	11	Arthropoda	Insecta	Diptera	Phoridae	Megaselia	Unknown
2018	Lagoon2	I	34	1	40	Arthropoda	Insecta	Lepidoptera	Tortricidae	n/a	n/a
2018	Lagoon2	I	34	1	114	Arthropoda	Insecta	Diptera	Drosophilidae	Drosophila	Nectar/ pollen feeder
2018	Lagoon2	I	34	1	27	Arthropoda	Insecta	Diptera	n/a	n/a	n/a
2018	Lagoon2	I	34	1	331	Arthropoda	Insecta	Diptera	Psychodidae	n/a	n/a
2018	Lagoon2	I	34	1	75	Arthropoda	Insecta	Diptera	Hybotidae	n/a	n/a
2018	Lagoon2	I	34	1	214	Arthropoda	Arachnida	Araneae	Tetragnathidae	Metellina	Predator
2018	Lagoon2	I	35	1	0	failed	failed	failed	failed	failed	failed
2018	Lagoon2	I	36	5	0	failed	failed	failed	failed	failed	failed
2018	Middenlow	J	37	1	34	Arthropoda	Insecta	Diptera	Limoniidae	Ormosia	Unknown
2018	Middenlow	J	37	1	17	Arthropoda	Insecta	Diptera	Empididae	Rhamphomyia	Predator
2018	Middenlow	J	37	1	2880	Arthropoda	Insecta	Diptera	Empididae	Rhamphomyia	Predator
2018	Middenlow	J	37	1	12	Arthropoda	Insecta	Diptera	Muscidae	Spilogona	Unknown
2018	Middenlow	J	37	1	186	Arthropoda	Insecta	Diptera	Chironomidae	Conchapelopia	Nectar/ pollen feeder
2018	Middenlow	J	37	1	364	Arthropoda	Insecta	Diptera	Mycetophilidae	Sciophila	Nectar/ pollen feeder
2018	Middenlow	J	37	1	10856	Arthropoda	Insecta	Diptera	Empididae	n/a	n/a
2018	Middenlow	J	37	1	725	Arthropoda	Insecta	Diptera	Chironomidae	Smittia	Nectar/ pollen feeder
2018	Middenlow	J	37	1	2108	Arthropoda	Arachnida	Araneae	Theridiidae	Enoplognatha	Predator
2018	Middenlow	J	38	1	201	Arthropoda	Insecta	Diptera	Chironomidae	Brillia	Nectar/ pollen feeder
2018	Middenlow	J	38	1	608	Arthropoda	Insecta	Diptera	Ceratopogonidae	n/a	n/a
2018	Middenlow	J	38	1	124	Arthropoda	Insecta	Diptera	Empididae	Rhamphomyia	Predator
2018	Middenlow	J	38	1	24425	Arthropoda	Insecta	Diptera	Chironomidae	Glyptotendipes	Nectar/ pollen feeder
2018	Middenlow	J	38	1	61	Arthropoda	Insecta	Diptera	Ceratopogonidae	n/a	n/a
2018	Middenlow	J	39	1	126	Arthropoda	Insecta	Diptera	Phoridae	n/a	n/a
2018	Middenlow	J	39	1	11	Arthropoda	Insecta	Diptera	Phoridae	Megaselia	Unknown
2018	Middenlow	J	39	1	11	Arthropoda	Insecta	Diptera	Drosophilidae	n/a	n/a
2018	Middenlow	J	39	1	65	Arthropoda	Insecta	Diptera	Phoridae	n/a	n/a
2018	Middenlow	J	39	1	763	Arthropoda	Insecta	Diptera	Empididae	Rhamphomyia	Predator
2018	Middenlow	J	39	1	17	Arthropoda	Insecta	Diptera	Phoridae	n/a	n/a
2018	Middenlow	J	39	1	901	Arthropoda	Arachnida	Araneae	Tetragnathidae	Metellina	Predator
2018	Middenlow	J	40	5	646	Arthropoda	Insecta	Diptera	Empididae	Rhamphomyia	Predator
2018	Middenlow	J	40	5	197	Arthropoda	Insecta	Diptera	Chironomidae	Glyptotendipes	Nectar/ pollen feeder
