# Supplementary material for: DNA metabarcoding allows non-invasive identification of arthropod prey provisioned to nestling Rufous hummingbirds (Selasphorus rufus)
Source: PeerJ. 2019 Mar 5;7:e6596. doi: 10.7717/peerj.6596 (PMC6407503; doi:10.7717/peerj.6596)
Supplement: Data S2 [file peerj-07-6596-s002.txt]

Supplemental Data S2. Taxonomic breakdown (Family, Genus) by nest, of provisioned invertebrate prey taxa in 10 Selasphorus rufus nests from southern Vancouver Island, British Columbia, Canada.
Tab-delimited text file.
Year:	2017			2017			2017			2017			2017			2018			2018			2018			2018			2018
Nest #:	A			B			C			D			E			F			G			H			I			J
Nest I.D.:	Chartrail			Lagoon1			Serpentine1			Dougcliff			Quarryold			Middentop			Serpentine2			Quarry			Lagoon2			Middenlow
Taxon (n):	Family (18)	Genus (30)		Family (15)	Genus (10)		Family (22)	Genus (32)		Family (6)	Genus (6)		Family (5)	Genus (4)		Family (9)	Genus (10)		Family (17)	Genus (12)		Family (16)	Genus (13)		Family (8)	Genus (4)		Family (11)	Genus (11)
	Agromyzidae	Ablabesmyia		Ceratopogonidae	Agyneta		Calliphoridae	Ablabesmyia		Agromyzidae	Chromatomyia		Chironomidae	Limnophyes		Bibionidae	Anaspis		Ceratopogonidae	Boletina		Agromyzidae	Atherigona		Ceratopogonidae	Dasyhelea		Ceratopogonidae	Brillia
	Ceratopogonidae	Anthalia		Chloropidae	Chaetosa		Carabidae	Agyneta		Ceratopogonidae	Cricotopus		Drosophilidae	Oedalea		Ceratopogonidae	Dasyhelea		Chironomidae	Cladura		Calliphoridae	Ceriana		Drosophilidae	Drosophila		Chironomidae	Conchapelopia
	Chironomidae	Dicrotendipes		Empididae	Coenosia		Cecidomyiidae	Anatella		Chironomidae	Dasyhelea		Empididae	Rhamphomyia		Chironomidae	Dicrotendipes		Chloropidae	Coenosia		Ceratopogonidae	Forcipomyia		Ephydridae	Megaselia		Drosophilidae	Enoplognatha
	Chloropidae	Docosia		Ephydridae	Dasyhelea		Ceratopogonidae	Baeosciara		Empididae	Iteaphila		Hybotidae	Virgatanytarsus		Drosophilidae	Dilophus		Drosophilidae	Dicrotendipes		Chironomidae	Lamproscatella		Hybotidae	Metellina		Empididae	Glyptotendipes
	Cicadellidae	Ectopsocus		Hybotidae	Iteaphila		Chironomidae	Bicellaria		Iteaphila-group	Rhamphomyia		Ulidiidae			Empididae	Hoplocyrtoma		Empididae	Drosophila		Chloropidae	Leucophenga		Phoridae			Empididae	Megaselia
	Dolichopodidae	Fagocyba		Iteaphila-group	Lonchaea		Chloropidae	Boletina		Theridiidae	Theridion					Hybotidae	Megaselia		Heleomyzidae	Megaselia		Drosophilidae	Lucilia		Psychodidae			Limoniidae	Metellina
	Drosophilidae	Gampocsera		Limoniidae	Lutzomyia		Dicyrtomidae	Cladotanytarsus								Phoridae	Oedalea		Hybotidae	Neriene		Empididae	Megaselia		Tetragnathidae			Muscidae	Ormosia
	Ectopsocidae	Hilara		Linyphiidae	Rhamphomyia		Dolichopodidae	Contarinia								Scraptiidae	Platypalpus		Lauxaniidae	Phortica		Ephydridae	Oedalea		Tortricidae			Mycetophilidae	Rhamphomyia
	Empididae	Hoplocyrtoma		Lonchaeidae	Rhodesiella		Ectopsocidae	Corynoptera								Simuliidae	Rhamphomyia		Limoniidae	Psychoda		Hybotidae	Ormosia					Phoridae	Sciophila
	Ephydridae	Leptopeza		Milichiidae	Simulium		Geometridae	Dicrotendipes									Simulium		Linyphiidae	Rhamphomyia		Isotomidae	Psilota					Tetragnathidae	Smittia
	Hybotidae	Leucophenga		Muscidae			Hybotidae	Eariodes											Milichiidae	Simulium		Limoniidae	Rhamphomyia					Theridiidae	Spilogona
	Mycetophilidae	Limnophyes		Psychodidae			Limoniidae	Ectopsocus											Muscidae	Theridion		Muscidae	Siphonella
	Phoridae	Megaselia		Scathophagidae			Linyphiidae	Enoplognatha											Mycetophilidae			Phoridae	Trypeta
	Scatopsidae	Metellina		Sepsidae			Mycetophilidae	Epinotia											Phoridae			Sphaeroceridae
	Sciaridae	Micropsectra		Simuliidae			Notodontidae	Eukiefferiella											Psychodidae			Syrphidae
	Sphaeroceridae	Nostima					Psychodidae	Lepteucosma											Simuliidae			Tephritidae
	Tachinidae	Novakia					Sciaridae	Limnophyes											Theridiidae
	Tetragnathidae	Phora					Simuliidae	Metellina
		Phytomyptera					Staphylinidae	Micropsectra
		Polypedilum					Tetragnathidae	Neriene
		Pseudosmittia					Theridiidae	Paratanytarsus
		Psilopa					Tortricidae	Phronia
		Rachispoda						Platnickina
		Rhamphomyia						Polypedilum
		Ribautiana						Pseudexentera
		Scatella						Psychoda
		Scatophila						Rifargia
		Sciophila						Scatopsciara
		Syndyas						Schwenckfeldina
		Trichophora						Simulium
								Trentepohlia
								Xantholinus
