# Supplementary material for: DNA metabarcoding allows non-invasive identification of arthropod prey provisioned to nestling Rufous hummingbirds (Selasphorus rufus)
Source: PeerJ. 2019 Mar 5;7:e6596. doi: 10.7717/peerj.6596 (PMC6407503; doi:10.7717/peerj.6596)
Supplement: Data S4 [file peerj-07-6596-s004.py]

#!/usr/bin/python2
# File created on 09 Feb 2010
from __future__ import division

__author__ = "Antonio Gonzalez Pena"
__copyright__ = "Copyright 2011, The QIIME Project"
__credits__ = ["Rob Knight", "Greg Caporaso", "Kyle Bittinger",
               "Antonio Gonzalez Pena", "David Soergel", "Jose Antonio Navas Molina"]
__license__ = "GPL"
__version__ = "1.9.1"
__maintainer__ = "Antonio Gonzalez Pena"
__email__ = "antgonza@gmail.com"

from qiime.util import (parse_command_line_parameters, get_options_lookup,
                         make_option, load_qiime_config, remove_files)
from os import mkdir, close
from os.path import split, splitext, isfile
from tempfile import mkstemp
from qiime.assign_taxonomy import (
    BlastTaxonAssigner, MothurTaxonAssigner, RdpTaxonAssigner,
    RtaxTaxonAssigner, validate_rdp_version, UclustConsensusTaxonAssigner,
    SortMeRNATaxonAssigner)

assignment_method_constructors = {
    'blast': BlastTaxonAssigner,
    'mothur': MothurTaxonAssigner,
    'rdp': RdpTaxonAssigner,
    'rtax': RtaxTaxonAssigner,
    'uclust': UclustConsensusTaxonAssigner,
    'sortmerna': SortMeRNATaxonAssigner
}

assignment_method_choices = [
    'rdp',
    'blast',
    'rtax',
    'mothur',
    'uclust',
    'sortmerna']

options_lookup = get_options_lookup()

qiime_config = load_qiime_config()

script_info = {}
script_info['brief_description'] = """Assign taxonomy to each sequence"""
script_info['script_description'] = """Contains code for assigning taxonomy, using several techniques.

Given a set of sequences, %prog attempts to assign the taxonomy of each sequence. Currently the methods implemented are assignment with BLAST, the RDP classifier, RTAX, mothur, and uclust. The output of this step is an observation metadata mapping file of input sequence identifiers (1st column of output file) to taxonomy (2nd column) and quality score (3rd column). There may be method-specific information in subsequent columns.

Reference data sets and id-to-taxonomy maps for 16S rRNA sequences can be found in the Greengenes reference OTU builds. To get the latest build of the Greengenes OTUs (and other marker gene OTU collections), follow the "Resources" link from http://qiime.org. After downloading and unzipping you can use the following files as -r and -t, where <otus_dir> is the name of the new directory after unzipping the reference OTUs tgz file.

-r <otus_dir>/rep_set/97_otus.fasta
-t <otus_dir>/taxonomy/97_otu_taxonomy.txt
"""
script_info['script_usage'] = []

script_info[
    'script_usage'].append(("Assign taxonomy with the uclust consensus taxonomy assigner (default)",
                            "Perform database search with uclust to retrive up to uclust_max_accepts hits for each query sequence. Then assign the most specific taxonomic label that is associated with at least min_consensus_fraction of the hits.",
                            "%prog -i repr_set_seqs.fasta -r ref_seq_set.fna -t id_to_taxonomy.txt"))

script_info[
    'script_usage'].append(("Assignment with SortMeRNA",
                            "Perform database search with sortmerna to retrieve up to "
                            "sortmerna_best_N_alignments hits for each query sequence. "
                            "Then assign the most specific taxonomic label that is "
                            "associated with at least min_consensus_fraction of the hits. ",
                            "%prog -i repr_set_seqs.fasta -r ref_seq_set.fna "
                            "-t id_to_taxonomy.txt -m sortmerna"))

script_info['script_usage'].append(("""Assignment with BLAST:""", """
Taxonomy assignments are made by searching input sequences against a blast database of pre-assigned reference sequences. If a satisfactory match is found, the reference assignment is given to the input sequence. This method does not take the hierarchical structure of the taxonomy into account, but it is very fast and flexible. If a file of reference sequences is provided, a temporary blast database is built on-the-fly. The quality scores assigned by the BLAST taxonomy assigner are e-values.

To assign the sequences to the representative sequence set, using a reference set of sequences and a taxonomy to id assignment text file, where the results are output to default directory "blast_assigned_taxonomy", you can run the following command:""", """%prog -i repr_set_seqs.fasta -r ref_seq_set.fna -t id_to_taxonomy.txt -m blast"""))

script_info['script_usage'].append(
    ("""""",
     """Optionally, the user could changed the E-value ("-e"), using the following command:""",
     """%prog -i repr_set_seqs.fasta -r ref_seq_set.fna -t id_to_taxonomy.txt -e 0.01 -m blast"""))

script_info['script_usage'].append(("""Assignment with the RDP Classifier:""", """The RDP Classifier (Wang, Garrity, Tiedje, & Cole, 2007) assigns taxonomies using Naive Bayes classification. By default, the classifier is retrained using the values provided for --id_to_taxonomy_fp and --reference_seqs_fp.""",
"""%prog -i repr_set_seqs.fasta -m rdp"""))

script_info['script_usage'].append(
    ("""""",
     """Assignment with the RDP Classifier using an alternative minimum confidence score by passing -c:""",
     """%prog -i repr_set_seqs.fasta -m rdp -c 0.80"""))

script_info['script_usage'].append(("""Assignment with RTAX:""", """
Taxonomy assignments are made by searching input sequences against a fasta database of pre-assigned reference sequences. All matches are collected which match the query within 0.5% identity of the best match.  A taxonomy assignment is made to the lowest rank at which more than half of these hits agree.  Note that both unclustered read fasta files are required as inputs in addition to the representative sequence file.

To make taxonomic classifications of the representative sequences, using a reference set of sequences and a taxonomy to id assignment text file, where the results are output to default directory "rtax_assigned_taxonomy", you can run the following command:""", """%prog -i rtax_repr_set_seqs.fasta -m rtax --read_1_seqs_fp read_1.seqs.fna --read_2_seqs_fp read_2.seqs.fna -r rtax_ref_seq_set.fna -t rtax_id_to_taxonomy.txt"""))

script_info['script_usage'].append(("""Assignment with Mothur:""", """The Mothur software provides a naive bayes classifier similar to the RDP Classifier.A set of training sequences and id-to-taxonomy assignments must be provided.  Unlike the RDP Classifier, sequences in the training set may be assigned at any level of the taxonomy.

To make taxonomic classifications of the representative sequences, where the results are output to default directory \"mothur_assigned_taxonomy\", you can run the following command:""", "%prog -i mothur_repr_set_seqs.fasta -m mothur -r mothur_ref_seq_set.fna -t mothur_id_to_taxonomy.txt"))

script_info[
    'output_description'] = """The consensus taxonomy assignment implemented here is the most detailed lineage description shared by 90% or more of the sequences within the OTU (this level of agreement can be adjusted by the user). The full lineage information for each sequence is one of the output files of the analysis. In addition, a conflict file records cases in which a phylum-level taxonomy assignment disagreement exists within an OTU (such instances are rare and can reflect sequence misclassification within the greengenes database)."""

script_info['required_options'] = [
    options_lookup['fasta_as_primary_input']
]

default_reference_seqs_fp = qiime_config['assign_taxonomy_reference_seqs_fp']
default_id_to_taxonomy_fp = qiime_config['assign_taxonomy_id_to_taxonomy_fp']

script_info['optional_options'] = [
    make_option('-t', '--id_to_taxonomy_fp', type="existing_filepath",
                help='Path to tab-delimited file mapping sequences to assigned '
                'taxonomy. Each assigned taxonomy is provided as a semicolon-separated'
                ' list. For assignment with rdp, each assigned taxonomy must be '
                'exactly 6 levels deep. [default: %default]',
                default=default_id_to_taxonomy_fp),
    make_option('-r', '--reference_seqs_fp', type="existing_filepath",
                help='Path to reference sequences.  For assignment with blast, these '
                'are used to generate a blast database. For assignment with rdp, they '
                'are used as training sequences for the classifier. [default: %default]',
                default=default_reference_seqs_fp),
    make_option(
        '-p', '--training_data_properties_fp', type="existing_filepath",
        help='Path to ".properties" file in pre-compiled training data for the '
        'RDP Classifier.  This option is overridden by the -t and -r options. '
        '[default: %default]'),
    make_option('--read_1_seqs_fp', type="existing_filepath",
                help='Path to fasta file containing the first read from paired-end '
                'sequencing, prior to OTU clustering (used for RTAX only). '
                '[default: %default]'),
    make_option('--read_2_seqs_fp', type="existing_filepath",
                help='Path to fasta file containing a second read from paired-end '
                'sequencing, prior to OTU clustering (used for RTAX only). '
                '[default: %default]'),
    make_option('--single_ok', action="store_true",
                help='When classifying paired ends, allow fallback to single-ended '
                'classification when the mate pair is lacking (used for RTAX only). '
                '[default: %default]', default=False),
    make_option('--no_single_ok_generic', action="store_true",
                help='When classifying paired ends, do not allow fallback to single-ended '
                'classification when the mate pair is overly generic (used for RTAX only). '
                '[default: %default]', default=False),
    make_option('--read_id_regex', type="string",
                help='Used to parse the result of OTU clustering, to get the read_1_id '
                'for each clusterID.  The clusterID itself is assumed to be the first field, '
                'and is not captured by the regex.  (used for RTAX only). '
                '[default: %default]', default="\\S+\\s+(\\S+)"),
    make_option('--amplicon_id_regex', type="string",
                help='Used to parse the result of split_libraries, to get the ampliconID '
                'for each read_1_id.  Two groups capture read_1_id and ampliconID, '
                'respectively.  (used for RTAX only). '
                '[default: %default]', default="(\\S+)\\s+(\\S+?)\/"),
    make_option('--header_id_regex', type="string",
                help='Used to parse the result of split_libraries, to get the portion '
                'of the header that RTAX uses to match mate pairs.  The default uses '
                'the amplicon ID, not including /1 or /3, as the primary key for the '
                'query sequences.  Typically this regex will be the same as amplicon_id_regex, '
                'except that only the second group is captured.  (used for RTAX only). '
                '[default: %default]', default="\\S+\\s+(\\S+?)\/"),
    make_option('-m', '--assignment_method', type='choice',
                help='Taxon assignment method, must be one of ' +
                ', '.join(assignment_method_choices) +
                ' [default: %default]',
                choices=assignment_method_choices, default="uclust"),

    # SortMeRNA specific parameters
    make_option('--sortmerna_db', type='string',
                help='Pre-existing database to search against when using '
                     'sortmerna [default: %default]'),

    make_option('--sortmerna_e_value', type='float', default=1.0,
                help='Maximum E-value when clustering [default = %default]'),

    make_option('--sortmerna_coverage', type='float', default=0.90,
                help='Mininum percent query coverage (of an alignment) '
                     'to consider a hit, expressed as a fraction between 0 '
                     'and 1 [default: %default]'),

    make_option('--sortmerna_best_N_alignments', type='int', default=5,
                help='This option specifies how many best alignments '
                     'per read will be written [default: %default]'),

    make_option('--sortmerna_threads', default=1,
                help='Specify number of threads to be used for '
                'sortmerna mapper which utilizes multithreading. '
                '[default: %default]'),
    # end SortMeRNA specific parameters

    make_option('-b', '--blast_db', type='blast_db',
                help='Database to blast against.  Must provide either --blast_db or '
                '--reference_seqs_db for assignment with blast [default: %default]'),
    make_option('-c', '--confidence', type='float',
                help='Minimum confidence to record an assignment, only used for rdp '
                'and mothur methods [default: %default]', default=0.50),
    make_option('--min_consensus_fraction', type='float',
                help=('Minimum fraction of database hits that must have a '
                      'specific taxonomic assignment to assign that taxonomy '
                      'to a query, only used for sortmerna and uclust methods '
                      '[default: %default]'), default=0.51),
    make_option('--similarity', type='float',
                help=('Minimum percent similarity (expressed as a fraction '
                      'between 0 and 1) to consider a database match a hit, '
                      'only used for sortmerna and uclust methods [default: %default]'),
                default=0.90),
    make_option('--uclust_max_accepts', type='int',
                help=('Number of database hits to consider when making '
                      'an assignment, only used for uclust method '
                      '[default: %default]'), default=3),
    make_option('--rdp_max_memory', default=4000, type='int',
                help='Maximum memory allocation, in MB, for Java virtual machine when '
                'using the rdp method.  Increase for large training sets [default: %default]'),
    make_option('-e', '--blast_e_value', type='float',
                help='Maximum e-value to record an assignment, only used for blast '
                'method [default: %default]', default=0.001),
    make_option('-o', '--output_dir', type='new_dirpath',
                help='Path to store result file ' +
                '[default: <ASSIGNMENT_METHOD>_assigned_taxonomy]')
]
script_info['version'] = __version__


def main():
    option_parser, opts, args = parse_command_line_parameters(**script_info)
    assignment_method = opts.assignment_method
    similarity = opts.similarity
    sortmerna_coverage = opts.sortmerna_coverage
    sortmerna_db = opts.sortmerna_db

    if assignment_method == 'sortmerna':
        # similarity must be between (0,1]
        if not 0 < similarity <= 1:
            option_parser.error('--similarity must be between (0,1].')
        # coverage must be between (0.1]
        if not 0 < sortmerna_coverage <= 1:
            option_parser.error('--sortmerna_coverage must be '
                                'between (0,1].')
        # check ID to taxonomy filepath
        if not opts.id_to_taxonomy_fp:
            option_parser.error('--id_to_taxonomy_fp is required when '
                                'assigning with sortmerna.')
        # check reference sequences filepath
        if not opts.reference_seqs_fp:
            option_parser.error('sortmerna always requires --reference_seqs_fp '
                                '(with or without sortmerna_db)')
        # check indexed database, if provided (not mandatory)
        elif sortmerna_db:
            if isfile(sortmerna_db + '.stats') is False:
                option_parser.error('%s does not exist, make sure you have '
                                    'indexed the database using indexdb_rna' %
                                    (sortmerna_db + '.stats'))

    if assignment_method == 'blast':
        if not opts.id_to_taxonomy_fp:
            option_parser.error('--id_to_taxonomy_fp is required when '
                                'assigning with blast.')
        if not (opts.reference_seqs_fp or opts.blast_db):
            option_parser.error('Either a blast db (via -b) or a collection '
                                'of reference sequences (via -r) must be '
                                'passed to assign taxonomy using blast.')

    if assignment_method == 'rdp':
        try:
            validate_rdp_version()
        except RuntimeError as e:
            option_parser.error(e)

        if opts.id_to_taxonomy_fp is not None:
            if opts.reference_seqs_fp is None:
                option_parser.error(
                    'A filepath for reference sequences must be '
                    'specified (via -r) along with the id_to_taxonomy '
                    'file to train the Rdp Classifier.')
        elif opts.reference_seqs_fp is not None:
            option_parser.error(
                'A filepath for an id to taxonomy map must be '
                'specified (via -t) along with the reference '
                'sequences fp to train the Rdp Classifier.')
        else:
            pass

    if assignment_method == 'uclust':
        if opts.id_to_taxonomy_fp is None:
            option_parser.error('--id_to_taxonomy_fp is required when '
                                'assigning with uclust.')
        if opts.reference_seqs_fp is None:
            option_parser.error('--reference_seqs_fp is required when '
                                'assigning with uclust.')

    if assignment_method == 'rtax':
        if opts.id_to_taxonomy_fp is None or opts.reference_seqs_fp is None:
            option_parser.error('RTAX classification requires both a filepath for '
                                'reference sequences (via -r) and an id_to_taxonomy '
                                'file (via -t).')
        if opts.read_1_seqs_fp is None:  # or opts.read_2_seqs_fp is None:
            option_parser.error('RTAX classification requires the FASTA files '
                                'produced by split_illumina_fastq.py for both reads, '
                                'in addition to the cluster representatives.  Pass '
                                'these via --read_1_seqs_fp and --read_2_seqs_fp.')

    if assignment_method == 'mothur':
        if None in [opts.id_to_taxonomy_fp, opts.reference_seqs_fp]:
            option_parser.error(
                'Mothur classification requires both a filepath for '
                'reference sequences (via -r) and an id_to_taxonomy '
                'file (via -t).')

    taxon_assigner_constructor =\
        assignment_method_constructors[assignment_method]
    input_sequences_filepath = opts.input_fasta_fp

    try:
        id_to_taxonomy_fp = opts.id_to_taxonomy_fp
        params = {'id_to_taxonomy_filepath': id_to_taxonomy_fp}
    except IndexError:
        params = {}

    # Build the output filenames
    output_dir = opts.output_dir or assignment_method + '_assigned_taxonomy'
    try:
        mkdir(output_dir)
    except OSError:
        # output_dir already exists
        pass

    fpath, ext = splitext(input_sequences_filepath)
    input_dir, fname = split(fpath)
    result_path = output_dir + '/' + fname + '_tax_assignments.txt'
    log_path = output_dir + '/' + fname + '_tax_assignments.log'

    if assignment_method == 'blast':
        # one of these must have a value, otherwise we'd have
        # an optparse error
        if opts.blast_db:
            params['blast_db'] = opts.blast_db
        else:
            params['reference_seqs_filepath'] = opts.reference_seqs_fp
        params['Max E value'] = opts.blast_e_value

    elif assignment_method == 'mothur':
        params['Confidence'] = opts.confidence
        params['id_to_taxonomy_fp'] = opts.id_to_taxonomy_fp
        params['reference_sequences_fp'] = opts.reference_seqs_fp

    elif assignment_method == 'uclust':
        params['id_to_taxonomy_fp'] = opts.id_to_taxonomy_fp
        params['reference_sequences_fp'] = opts.reference_seqs_fp
        params['min_consensus_fraction'] = opts.min_consensus_fraction
        params['similarity'] = similarity
        params['max_accepts'] = opts.uclust_max_accepts

    elif assignment_method == 'sortmerna':
        params['id_to_taxonomy_fp'] = opts.id_to_taxonomy_fp
        params['reference_sequences_fp'] = opts.reference_seqs_fp
        params['sortmerna_db'] = sortmerna_db
        params['min_consensus_fraction'] = opts.min_consensus_fraction
        params['min_percent_id'] = float(similarity*100.0)
        params['min_percent_cov'] = float(sortmerna_coverage*100.0)
        params['best_N_alignments'] = opts.sortmerna_best_N_alignments
        params['e_value'] = opts.sortmerna_e_value
        params['threads'] = opts.sortmerna_threads

    elif assignment_method == 'rdp':
        params['Confidence'] = opts.confidence
        params['id_to_taxonomy_fp'] = opts.id_to_taxonomy_fp
        params['reference_sequences_fp'] = opts.reference_seqs_fp
        params[
            'training_data_properties_fp'] = opts.training_data_properties_fp
        params['max_memory'] = "%sM" % opts.rdp_max_memory

    elif assignment_method == 'rtax':
        params['id_to_taxonomy_fp'] = opts.id_to_taxonomy_fp
        params['reference_sequences_fp'] = opts.reference_seqs_fp
        params['read_1_seqs_fp'] = opts.read_1_seqs_fp
        params['read_2_seqs_fp'] = opts.read_2_seqs_fp
        params['single_ok'] = opts.single_ok
        params['no_single_ok_generic'] = opts.no_single_ok_generic
        params['header_id_regex'] = opts.header_id_regex
        params['read_id_regex'] = opts.read_id_regex
        params['amplicon_id_regex'] = opts.amplicon_id_regex

    else:
        # should not be able to get here as an unknown classifier would
        # have raised an optparse error
        exit(1)
    fd, temp_result_path = mkstemp(prefix='assign-tax')
    close(fd)
    taxon_assigner = taxon_assigner_constructor(params)
    if assignment_method == "sortmerna":
        taxon_assigner(input_sequences_filepath,
                       result_path=result_path,
                       log_path=log_path)
    else:
        taxon_assigner(input_sequences_filepath,
                       result_path=temp_result_path,
                       log_path=log_path)

        # This is an ugly hack, and needs to be pushed upstream to
        # the taxon assigners (except for sortmerna, which already outputs
        # only the first field for all headers in the Blast tabular output).
        # The output taxonomy maps that are returned by the taxon assigners
        # contain the full sequence headers as the first field (so including
        # "comment" text in the fasta headers), but for consistency with the
        # input taxonomy maps, should only contain the sequence identifier.
        # This modifies those entries to contain only the sequence identifer,
        # discarding any comment information. The formatting of these result
        # files needs to be centralized, and at that stage this processing
        # should happen there rather than here.
        result_f = open(result_path, 'w')
        for line in open(temp_result_path, 'U'):
            fields = line.strip().split('\t')
            seq_id = fields[0].split()[0]
            result_f.write('%s\t%s\n' % (seq_id, '\t'.join(fields[1:])))
        result_f.close()
        remove_files([temp_result_path])


if __name__ == "__main__":
    main()
